# Supplementary material for: Polyprotein processing and intermolecular interactions within the viral replication complex spatially and temporally control norovirus protease activity
Source: J Biol Chem. 2019 Jan 15;294(11):4259–71. doi: 10.1074/jbc.RA118.006780 (PMC6422069; doi:10.1074/jbc.RA118.006780)
Supplement: Supporting Information [file supp_RA118.006780_142048_0_supp_238139_pnnb89.xlsx]

## Sheet: Full product size list
Product	NS1/2	NS3	NS4	NS5	NS6	NS7	Total
Size (kDa)	38.3	39.66	18.63	14.3	19.24	57.55	187.68
Precursor:
NS1/2-NS7	38.3	39.66	18.63	14.3	19.24	57.55	187.68
NS1/2-6	38.3	39.66	18.63	14.3	19.24		130.13
NS3-7		39.66	18.63	14.3	19.24	57.55	149.38
NS1/2-5	38.3	39.66	18.63	14.3			110.89
NS3-6		39.66	18.63	14.3	19.24		91.83
NS4-7			18.63	14.3	19.24	57.55	109.72
NS1/2-4	38.3	39.66	18.63				96.59
NS3-5		39.66	18.63	14.3			72.59
NS4-6			18.63	14.3	19.24		52.17
NS5-7				14.3	19.24	57.55	91.09
NS1/2-3	38.3	39.66					77.96
NS3-4		39.66	18.63				58.29
NS4-5			18.63	14.3			32.93
NS5-6				14.3	19.24		33.54
NS6-7					19.24	57.55	76.79
NS1/2	38.3						38.3
NS3		39.66					39.66
NS4			18.63				18.63
NS5				14.3			14.3
NS6					19.24		19.24
NS7						57.55	57.55

## Sheet: NS5-containing (size ordered)
Product	NS1/2	NS3	NS4	NS5	NS6	NS7	Total
Size (kDa)	38.3	39.66	18.63	14.3	19.24	57.55	187.68
Precursor:
NS1/2-NS7	38.3	39.66	18.63	14.3	19.24	57.55	187.68
NS3-7		39.66	18.63	14.3	19.24	57.55	149.38
NS1/2-6	38.3	39.66	18.63	14.3	19.24		130.13
NS1/2-5	38.3	39.66	18.63	14.3			110.89
NS4-7			18.63	14.3	19.24	57.55	109.72
NS3-6		39.66	18.63	14.3	19.24		91.83
NS5-7				14.3	19.24	57.55	91.09
NS3-5		39.66	18.63	14.3			72.59
NS4-6			18.63	14.3	19.24		52.17
NS5-6				14.3	19.24		33.54
NS4-5			18.63	14.3			32.93
NS5				14.3			14.3

## Sheet: NS6-containing (size ordered)
Product	NS1/2	NS3	NS4	NS5	NS6	NS7	Total
Size (kDa)	38.3	39.66	18.63	14.3	19.24	57.55	187.68
Precursor:
NS1/2-NS7	38.3	39.66	18.63	14.3	19.24	57.55	187.68
NS3-7		39.66	18.63	14.3	19.24	57.55	149.38
NS1/2-6	38.3	39.66	18.63	14.3	19.24		130.13
NS4-7			18.63	14.3	19.24	57.55	109.72
NS3-6		39.66	18.63	14.3	19.24		91.83
NS5-7				14.3	19.24	57.55	91.09
NS6-7					19.24	57.55	76.79
NS4-6			18.63	14.3	19.24		52.17
NS5-6				14.3	19.24		33.54
NS6					19.24		19.24
